# Supplementary material for: Biological Effects of Polysaccharides from Bovistella utriformis as Cytotoxic, Antioxidant, and Antihyperglycemic Agents: In Vitro and In Vivo Studies
Source: Pharmaceutics. 2025 Mar 5;17(3):335. doi: 10.3390/pharmaceutics17030335 (PMC11946522; doi:10.3390/pharmaceutics17030335)
Supplement: Supplementary file 1 [file pharmaceutics-17-00335-s001.zip]

Archive with 1 entries (1 files):
- pharmaceutics-3478134-supplementary.pdf
